# Supplementary material for: Association between maternal satisfaction with breastfeeding and postpartum depression symptoms
Source: PLoS One. 2020 Nov 17;15(11):e0242333. doi: 10.1371/journal.pone.0242333 (PMC7671548; doi:10.1371/journal.pone.0242333)
Supplement: S1 File — (XLSX) [file pone.0242333.s001.xlsx]

## Sheet: Planilha1
NUQUES1	MAT1	ANOS1	IDADEDIC	ESTCIV1	COR1	ENTRAB1	ANMU1	ESCMU1	VIVCOM1	NUGEST1	NUPAR1	primipara	GESTPL1	PREN1	ONDPAR1	TIPPAR1	INGMA1	DORMA1	RACHMA1	MASTITE1	POUCOLEI1	EXCLEI1	BBDIF1	DUAME1	DUAM1	SATAMA1	CLASOCIOPONT1	CLASOCIO1	companheiro	MSEXOBB	MBFESBRASIL	MedianaMBFESBRASIL	EPDSPONT1	EPDS1
2001	2	18	1	1	1	2	7	3	1	1	1	1	2	1	1	1	3	3	3	3	3	3	3	888	888	1	24	4	1	2	127	1	0	3
2002	2	17	1	2	2	2	8	4	1	2	2	2	1	1	1	1	1	3	3	3	3	1	3	20	888	2	28	4	1	1	92	0	15	2
2004	2	29	2	3	3	1	11	6	2	2	2	2	1	1	1	2	2	2	2	3	3	3	3	29	888	2	10	6	2	1	123	0	5	3
2005	2	21	2	2	1	2	13	6	1	1	1	1	1	1	1	1	3	2	2	3	3	3	3	888	888	1	13	6	1	1	128	1	10	3
2006	2	31	2	2	1	1	13	6	1	3	2	2	1	1	1	2	1	3	3	2	3	2	3	13	888	2	30	3	1	2	128	1	5	3
2007	2	35	3	2	1	1	11	6	1	2	2	2	1	1	1	1	3	2	3	2	3	3	2	19	19	1	25	4	1	1	124	1	7	3
2008	2	42	3	1	1	7	11	6	1	2	2	2	2	1	1	1	3	3	3	3	3	3	3	888	888	2	39	2	1	2	125	1	7	3
2010	2	22	2	2	2	7	11	6	1	2	1	2	2	1	1	1	1	2	3	3	3	1	3	888	888	1	13	6	1	2	129	1	2	3
2011	2	23	2	3	1	2	9	5	1	2	2	2	2	1	1	1	2	3	2	3	1	3	1	0	888	2	18	5	1	2	127	1	5	3
2014	2	26	2	3	1	5	4	1	1	4	3	2	1	1	1	1	1	1	2	2	2	1	2	29	888	2	21	5	1	2	127	1	3	3
2016	2	30	2	3	3	1	17	6	2	1	1	1	2	1	1	2	1	1	2	3	3	3	3	4	888	3	37	3	2	1	113	0	9	3
2017	2	28	2	2	2	1	8	4	1	3	3	2	1	1	1	2	3	3	3	3	3	1	3	888	888	1	29	3	1	2	131	1	3	3
2021	2	23	2	1	2	1	16	8	1	1	1	1	1	1	1	1	3	2	3	3	3	2	3	888	888	1	27	4	1	2	140	1	2	3
2023	2	24	2	2	1	1	16	8	1	2	2	2	2	1	1	1	2	2	2	3	3	3	2	6	888	2	45	1	1	2	134	1	2	3
2024	2	22	2	3	1	1	8	4	1	1	1	1	1	1	1	2	3	2	2	3	3	1	3	1	888	1	25	4	1	1	117	0	6	3
2027	2	26	2	3	1	1	11	6	1	2	2	2	1	1	1	2	2	2	3	3	2	1	2	888	888	2	30	3	1	2	134	1	0	3
2028	2	27	2	2	1	6	16	7	1	1	1	1	2	1	1	2	2	2	2	3	3	3	3	888	888	2	23	4	1	2	133	1	1	3
2029	2	39	3	1	1	1	8	4	1	2	2	2	1	1	1	2	3	3	3	3	3	3	3	888	888	2	24	4	1	1	117	0	2	3
2031	2	27	2	3	2	1	10	6	1	1	1	1	1	1	1	1	3	2	2	3	3	1	3	888	888	1	24	4	1	1	121	0	5	3
2032	2	30	2	2	1	5	13	6	1	2	2	2	2	1	1	2	3	3	3	3	1	1	3	6	888	2	23	4	1	1	117	0	11	1
2033	2	19	1	3	1	2	8	3	1	3	1	2	1	1	1	1	3	3	2	3	3	1	3	888	888	1	21	5	1	1	126	1	7	3
2034	2	18	1	3	3	2	6	3	1	2	2	2	2	1	1	2	3	2	3	3	3	1	3	888	888	2	21	5	1	2	128	1	8	3
2035	2	28	2	3	2	1	17	8	2	1	1	1	2	1	1	1	3	1	2	3	3	2	3	888	888	2	30	3	2	2	117	0	0	3
2037	2	36	3	4	1	1	9	6	2	3	3	2	2	1	1	1	2	2	2	3	3	3	3	888	888	2	26	4	2	2	136	1	4	3
2038	2	19	1	3	1	7	11	6	2	1	1	1	2	1	1	1	3	2	2	3	3	2	3	888	888	1	23	4	2	1	125	1	1	3
2039	2	28	2	2	1	1	13	6	1	3	3	2	1	1	1	1	3	3	3	3	3	2	3	6	888	1	21	5	1	1	125	1	0	3
2040	2	39	3	1	1	5	11	6	1	4	4	2	2	1	1	2	3	3	3	3	2	1	3	888	888	2	21	5	1	2	139	1	7	3
2043	2	32	2	2	1	1	11	6	1	3	3	2	1	1	1	2	2	2	3	3	3	2	2	888	888	2	32	3	1	2	129	1	9	3
2045	2	21	2	3	2	1	10	5	1	1	1	1	1	1	1	2	2	2	3	3	3	2	2	20	888	2	22	5	1	1	111	0	6	3
2046	2	20	2	1	2	1	10	5	1	1	1	1	1	1	1	2	2	2	2	2	1	2	3	14	888	2	31	3	1	1	104	0	4	3
2048	2	30	2	2	1	1	7	3	1	3	3	2	1	1	1	2	2	3	3	3	3	1	3	888	888	1	16	6	1	1	125	1	6	3
2049	2	27	2	2	3	1	7	3	1	2	2	2	1	1	1	1	3	2	2	3	3	2	3	888	888	2	21	5	1	2	133	1	9	3
2050	2	24	2	3	1	1	10	5	1	1	1	1	2	1	1	2	2	3	3	3	2	1	3	888	888	1	26	4	1	2	119	0	8	2
2052	2	31	2	3	1	1	10	5	1	2	2	2	1	1	1	1	2	2	3	3	3	1	3	888	888	2	33	3	1	2	137	1	6	3
2053	2	26	2	1	3	1	11	6	1	2	2	2	2	1	1	2	3	3	3	3	3	1	3	888	888	1	28	4	1	1	132	1	6	3
2055	2	21	2	3	2	2	8	4	1	1	1	1	1	1	1	1	3	1	1	3	3	3	2	888	888	1	25	4	1	1	137	1	1	3
2056	2	20	2	3	1	6	10	5	2	2	1	2	1	1	1	1	1	3	2	3	3	1	3	14	888	1	29	3	2	2	135	1	2	3
2058	2	21	2	2	2	1	12	6	1	3	2	2	1	1	1	1	1	3	3	3	1	2	3	2	888	4	22	5	1	2	144	1	2	3
2060	2	22	2	2	1	1	11	6	1	1	1	1	2	1	1	1	2	1	1	3	3	2	3	888	888	2	38	2	1	1	106	0	12	2
2061	2	26	2	3	1	1	9	5	1	2	2	2	2	1	1	2	2	3	3	3	1	3	3	20	888	2	15	6	1	1	129	1	3	3
2064	2	36	3	1	1	1	13	6	1	2	2	2	1	1	1	2	3	2	2	3	2	2	3	1	888	2	35	3	1	2	110	0	0	3
2065	2	34	2	2	1	2	13	6	1	3	2	2	2	1	1	2	3	1	3	3	3	1	3	888	888	2	28	4	1	1	79	0	2	3
2066	2	30	2	3	1	1	18	8	2	3	2	2	2	1	1	2	2	1	1	3	3	1	3	888	888	2	46	1	2	2	114	0	8	3
2067	2	16	1	3	1	6	9	5	1	1	1	1	2	1	1	2	1	1	2	2	3	1	3	22	888	1	34	3	1	1	128	1	1	3
2070	2	27	2	3	1	5	3	1	1	6	6	2	2	1	1	1	3	2	3	3	3	1	3	888	888	1	16	6	1	1	106	0	5	3
2075	2	19	1	3	2	1	6	3	2	2	1	2	2	1	1	2	3	1	2	3	3	1	2	11	888	1	20	5	2	1	133	1	4	3
2078	2	31	2	3	3	1	11	6	1	2	2	2	2	1	1	1	1	3	3	3	3	1	3	888	888	1	21	5	1	2	137	1	5	3
2080	2	24	2	1	2	1	11	6	1	1	1	1	1	1	1	2	2	3	3	3	3	1	3	888	888	2	19	5	1	1	116	0	8	3
2081	2	28	2	2	1	1	13	6	1	2	2	2	2	1	1	1	2	2	2	2	3	3	2	0	7	2	20	5	1	2	118	0	2	3
2084	2	29	2	3	1	1	9	5	1	3	3	2	1	1	1	2	2	2	2	3	3	1	3	888	888	1	20	5	1	1	113	0	4	3
2085	2	32	2	3	1	1	18	9	1	1	1	1	1	1	1	1	3	3	3	3	3	2	3	888	888	2	31	3	1	1	116	0	3	3
2086	2	19	1	1	2	2	11	6	1	1	1	1	2	1	1	1	1	3	3	3	3	1	3	888	888	2	26	4	1	1	124	1	13	2
2088	2	22	2	3	1	1	11	6	2	1	1	1	2	1	1	1	3	3	3	3	1	3	3	9	888	4	29	3	2	2	112	0	5	3
2090	2	26	2	3	1	1	77	5	1	2	2	2	2	1	1	1	2	3	3	3	2	1	3	888	888	2	21	5	1	1	135	1	6	3
2092	2	21	2	2	2	1	6	3	1	1	1	1	1	1	1	1	2	3	3	3	3	3	2	888	888	1	18	5	1	1	110	0	8	3
2093	2	32	2	1	1	1	16	9	1	1	1	1	1	1	2	1	2	3	3	3	3	3	3	888	888	1	41	2	1	1	131	1	4	3
2095	2	42	3	3	2	1	4	1	3	4	4	2	2	1	1	1	3	2	2	2	3	1	3	29	888	2	18	5	2	1	125	1	6	3
2097	2	21	2	2	1	2	6	3	1	2	2	2	2	1	1	1	2	2	2	3	3	3	3	888	888	2	22	5	1	1	128	1	5	3
2103	2	27	2	3	1	2	11	6	1	3	3	2	2	1	1	1	2	2	2	3	3	2	3	888	888	1	23	4	1	2	116	0	2	3
2105	2	23	2	3	3	2	7	3	2	1	1	1	2	1	1	2	2	2	2	3	3	2	1	7	888	4	21	5	2	1	119	0	5	3
2107	2	26	2	1	1	1	11	6	1	4	3	2	2	1	1	1	2	3	3	3	3	2	3	888	888	2	29	3	1	1	102	0	3	3
2108	2	23	2	2	2	1	7	3	1	3	3	2	2	1	1	1	2	2	3	3	3	2	3	888	888	2	18	5	1	2	143	1	7	3
2113	2	21	2	3	3	2	11	6	1	2	2	2	1	1	1	1	2	3	3	3	3	1	1	888	888	2	22	5	1	1	139	1	8	3
2115	2	17	1	3	1	2	5	3	2	1	1	1	2	1	1	2	2	3	2	3	3	1	3	0	888	2	16	6	2	1	117	0	10	3
2118	2	41	3	2	1	1	22	9	1	1	1	1	1	1	1	1	3	2	3	3	1	3	3	6	888	3	43	2	1	1	125	1	2	3
2120	2	22	2	1	1	1	10	5	1	2	2	2	2	1	1	1	3	2	2	3	2	2	3	14	888	2	25	4	1	1	137	1	1	3
2121	2	21	2	3	1	1	8	4	2	1	1	1	2	1	1	1	3	2	3	2	3	1	2	888	888	1	46	1	2	2	133	1	3	3
2122	2	20	2	3	1	1	11	6	1	1	1	1	1	1	1	2	2	1	3	3	3	1	2	24	888	2	28	4	1	1	132	1	1	3
2123	2	22	2	3	3	2	9	5	2	2	2	2	2	1	1	1	3	1	2	3	3	1	3	888	888	1	18	5	2	1	140	1	2	3
2125	2	30	2	1	3	4	13	8	1	2	2	2	1	1	1	1	2	1	3	3	1	2	3	5	888	1	40	2	1	1	118	0	4	3
2130	2	29	2	3	3	1	7	3	1	6	6	2	2	1	1	1	3	3	2	3	3	1	3	888	888	2	18	5	1	1	121	0	1	3
2131	2	35	3	1	2	1	20	9	1	2	2	2	1	1	1	1	2	2	3	3	3	1	3	888	888	1	37	3	1	2	119	0	7	3
2132	2	32	2	2	1	7	13	6	1	1	1	1	1	1	1	1	2	1	2	3	3	3	2	888	888	1	29	3	1	1	63	0	4	3
2133	2	30	2	1	1	2	13	8	1	2	2	2	2	1	1	1	3	2	2	3	3	3	3	888	888	1	28	4	1	2	133	1	16	2
2134	2	32	2	1	1	1	11	6	1	1	1	1	1	1	2	2	2	2	2	3	2	3	2	3	888	3	25	4	1	2	119	0	3	3
2136	2	31	2	3	1	1	13	7	2	3	2	2	2	1	1	2	3	3	2	3	3	3	3	888	888	1	24	4	2	2	123	0	9	3
2139	2	22	2	3	2	1	10	6	1	2	1	2	2	1	1	1	3	3	3	3	3	1	1	4	888	2	32	3	1	1	105	0	9	3
2142	2	36	3	3	1	1	17	9	2	1	1	1	2	1	1	2	3	3	3	3	2	1	3	888	888	1	42	2	2	1	95	0	10	3
2145	2	24	2	3	3	1	9	5	1	2	2	2	1	1	1	2	1	1	2	3	2	1	3	888	888	1	19	5	1	1	110	0	2	3
2146	2	31	2	2	2	1	6	3	1	1	1	1	1	1	1	2	3	2	3	3	3	3	3	888	888	1	29	3	1	1	111	0	5	3
2147	2	19	1	2	1	7	13	7	1	1	1	1	2	1	1	1	2	2	2	3	3	1	2	888	888	2	33	3	1	2	121	0	4	3
2148	2	25	2	2	1	1	15	8	1	1	1	1	2	1	1	1	2	2	2	3	3	3	2	888	888	1	25	4	1	1	128	1	3	3
2149	2	32	2	2	1	1	11	6	1	2	2	2	2	1	1	1	3	3	2	3	3	3	3	888	888	1	37	3	1	1	127	1	2	3
2152	2	32	2	2	3	1	11	6	1	3	3	2	2	1	1	2	3	2	2	3	3	3	3	888	888	2	31	3	1	1	111	0	10	3
2155	2	27	2	1	3	1	11	6	1	4	4	2	2	1	1	1	2	2	2	3	3	2	2	888	888	3	16	6	1	1	106	0	9	3
2157	2	29	2	2	1	1	10	6	1	1	1	1	1	1	1	1	2	2	2	3	2	2	1	888	888	1	35	2	1	2	135	1	14	2
2158	2	22	2	2	1	2	9	5	1	1	1	1	1	1	1	1	3	3	2	3	3	2	3	888	888	2	27	4	1	1	113	0	1	3
2163	2	26	2	3	1	1	15	8	1	1	1	1	2	1	1	1	3	3	3	3	3	2	3	1	888	1	28	4	1	2	123	0	5	3
2164	2	31	2	3	1	1	8	4	2	2	2	2	1	1	1	1	2	2	2	3	1	3	2	2	15	2	24	4	2	1	125	1	4	3
2165	2	21	2	1	1	1	11	6	1	1	1	1	1	1	1	1	2	1	1	3	3	2	3	888	888	2	22	5	1	1	134	1	3	3
2166	2	38	3	2	1	1	4	2	1	5	5	2	2	1	1	1	3	3	3	3	3	3	3	888	888	1	20	5	1	2	124	1	9	3
2167	2	24	2	1	2	2	10	5	1	1	1	1	1	1	1	1	3	2	2	3	3	2	3	888	888	1	18	5	1	1	143	1	1	3
2171	2	24	2	1	1	1	11	6	1	2	2	2	1	1	1	1	2	3	3	3	3	1	2	888	888	1	30	3	1	2	130	1	7	3
2172	2	21	2	2	2	6	11	7	1	1	1	1	2	1	1	1	2	2	2	3	3	1	3	888	888	2	26	4	1	2	132	1	6	3
2173	2	18	1	3	2	6	11	6	1	1	1	1	1	1	1	1	2	2	1	3	3	3	3	888	888	2	38	2	1	2	123	0	14	2
2174	2	33	2	2	3	1	15	7	1	3	3	2	2	1	1	1	3	3	3	2	1	3	3	888	888	3	33	3	1	2	111	0	12	2
2175	2	28	2	2	1	7	19	8	1	1	1	1	2	1	1	1	2	2	3	3	3	2	2	888	888	2	45	1	1	2	141	1	9	3
2176	2	30	2	2	1	1	13	7	1	2	2	2	2	1	2	1	3	2	2	3	1	3	1	14	888	3	37	3	1	1	132	1	1	3
2177	2	24	2	2	3	1	8	4	1	2	2	2	2	1	1	1	2	2	3	3	3	1	3	29	888	2	15	6	1	2	129	1	2	3
2178	2	23	2	1	1	1	8	4	1	4	4	2	2	1	1	1	3	3	3	3	3	3	3	888	888	1	19	5	1	1	126	1	0	3
2179	2	17	1	3	3	2	7	3	2	2	1	2	1	1	1	1	2	3	2	3	3	1	3	23	888	1	18	5	2	1	103	0	16	2
2180	2	27	2	2	1	2	11	6	1	3	3	2	2	1	1	2	3	3	3	3	3	1	3	888	888	1	25	4	1	2	114	0	6	3
2182	2	27	2	1	1	1	10	5	1	2	2	2	2	1	1	1	3	2	2	3	3	1	3	888	888	1	28	4	1	1	128	1	7	3
2184	2	29	2	2	2	1	8	4	1	4	3	2	1	1	1	1	3	3	2	3	3	1	3	888	888	1	16	6	1	2	139	1	3	3
2186	2	27	2	2	1	1	8	6	1	1	1	1	2	1	1	1	3	2	2	3	3	2	3	19	888	1	36	3	1	1	114	0	6	3
2187	2	39	3	2	2	1	8	4	1	4	4	2	2	1	1	2	2	3	3	3	3	1	3	888	888	1	24	4	1	1	126	1	1	3
2190	2	16	1	2	1	7	7	3	1	1	1	1	2	1	1	1	3	3	2	3	3	1	3	16	888	1	29	3	1	2	126	1	5	3
2191	2	30	2	2	1	1	16	8	1	2	2	2	1	1	1	1	3	3	2	3	3	3	3	888	888	1	24	3	1	1	135	1	12	2
2192	2	30	2	3	3	2	11	6	1	2	2	2	2	1	1	1	2	1	1	3	3	1	1	888	888	4	18	5	1	2	119	0	6	3
2194	2	29	2	3	1	1	10	5	1	3	2	2	2	1	1	1	3	1	1	3	3	3	3	1	888	1	22	5	1	2	140	1	0	3
2203	2	38	3	1	1	1	18	9	1	2	2	2	1	1	1	2	3	1	1	3	3	1	3	4	888	2	42	2	1	1	140	1	4	3
2205	2	23	2	3	3	1	13	8	2	1	1	1	2	1	1	1	3	3	3	3	3	3	3	888	888	2	26	4	2	1	137	1	0	3
2209	2	33	2	3	1	1	11	6	1	5	4	2	2	1	1	1	2	2	2	3	2	3	3	888	888	2	24	4	1	2	126	1	6	3
2210	2	43	3	1	1	7	11	6	1	4	4	2	2	1	1	2	3	2	3	3	1	3	1	11	888	4	39	2	1	2	118	0	7	3
2211	2	24	2	3	1	2	15	8	2	1	1	1	2	1	1	1	2	2	2	2	3	2	3	4	888	3	47	1	2	2	95	0	2	3
2212	2	20	2	1	1	2	9	5	1	1	1	1	1	1	1	1	3	3	3	3	3	3	3	19	888	1	26	4	1	1	133	1	3	3
2213	2	22	2	1	1	6	11	6	1	2	2	2	2	1	1	2	3	2	2	3	3	3	3	2	888	2	39	2	1	2	127	1	5	3
2214	2	31	2	2	3	5	19	7	1	2	2	2	1	1	1	1	2	2	1	2	3	2	3	888	888	2	28	4	1	2	130	1	2	3
2215	2	32	2	1	1	1	11	6	1	3	3	2	2	1	1	1	3	3	2	3	2	3	3	888	888	2	30	3	1	1	103	0	6	3
2216	2	21	2	2	1	5	11	6	1	3	2	2	2	1	1	1	3	2	2	3	1	3	3	3	888	2	28	4	1	2	111	0	8	3
2217	2	42	3	3	1	1	11	6	2	2	2	2	2	1	1	2	3	3	3	3	3	1	3	888	888	1	24	4	2	2	103	0	6	3
2218	2	22	2	1	2	2	11	6	1	1	1	1	1	1	1	2	3	2	2	3	3	1	3	888	888	1	18	5	1	1	116	0	4	3
2220	2	18	1	3	1	6	10	5	1	1	1	1	2	1	1	1	3	3	1	3	2	3	2	9	888	1	15	6	1	2	141	1	0	3
2221	2	19	1	3	2	6	9	5	2	1	1	1	2	1	1	1	2	2	3	3	3	3	3	888	888	2	17	5	2	1	112	0	1	3
2233	2	25	2	2	1	2	13	6	1	1	1	1	2	1	1	1	2	2	2	3	2	3	3	888	888	2	23	4	1	2	95	0	12	2
2234	2	22	2	2	2	1	13	6	1	2	2	2	1	1	1	1	2	2	3	3	2	1	3	888	888	1	30	3	1	2	128	1	0	3
2235	2	31	2	3	1	6	13	7	2	2	2	2	2	1	1	1	3	3	3	3	3	1	3	888	888	1	34	3	2	1	137	1	0	3
2237	2	31	2	3	3	1	5	2	1	3	3	2	1	1	1	1	2	2	2	3	2	3	2	888	888	2	15	6	1	1	124	1	4	3
2238	2	23	2	3	3	1	3	1	2	3	3	2	2	1	1	2	3	2	2	3	3	1	3	888	888	1	21	5	2	2	103	0	15	2
2240	2	21	2	2	3	1	9	5	1	2	2	2	2	1	1	1	3	3	2	3	3	1	3	888	888	1	23	4	1	2	132	1	3	3
2241	2	32	2	1	1	1	13	7	2	3	3	2	1	1	1	2	3	3	3	3	3	3	3	888	888	1	36	3	2	1	134	1	16	2
2246	2	33	2	2	3	1	11	6	1	3	3	2	2	1	1	1	2	2	3	3	2	3	3	888	888	2	30	3	1	1	104	0	5	3
2247	2	24	2	2	1	1	9	5	1	4	3	2	2	1	1	1	2	2	2	3	3	2	3	19	20	4	18	5	1	2	126	1	8	3
2248	2	16	1	3	1	6	9	5	2	1	1	1	2	1	1	1	2	2	2	3	3	2	2	0	15	1			2	2	107	0	3	3
2249	2	20	2	3	1	2	9	5	1	1	1	1	2	1	1	1	3	3	3	3	3	1	3	888	888	1	29	3	1	1	119	0	3	3
2250	2	26	2	3	1	1	11	6	1	1	1	1	2	1	1	1	3	1	2	3	1	2	3	6	888	3	18	5	1	2	127	1	8	3
2252	2	20	2	3	1	1	7	3	1	3	3	2	2	1	1	1	2	3	3	3	1	2	1	15	888	2	30	3	1	2	134	1	5	3
2255	2	19	1	3	2	2	9	5	1	1	1	1	2	1	1	1	2	3	2	3	3	3	3	14	888	2	32	3	1	2	124	1	3	3
2257	2	32	2	1	1	1	11	6	1	2	2	2	2	1	1	2	3	2	2	3	3	3	3	888	888	1	26	4	1	1	133	1	2	3
2258	2	27	2	3	1	1	9	5	1	3	2	2	2	1	1	1	1	1	1	3	3	1	3	888	888	2	28	4	1	2	108	0	5	3
2259	2	32	2	2	1	1	13	6	1	1	1	1	2	1	1	2	2	2	2	2	2	2	3	1	888	2	35	3	1	1	133	1	2	3
2261	2	20	2	3	1	2	11	6	1	2	1	2	1	1	1	1	3	2	3	3	1	2	3	888	888	2	29	3	1	2	107	0	9	3
2263	2	40	3	2	1	1	20	9	1	2	2	2	2	1	1	1	2	3	3	3	3	2	3	888	888	1	36	3	1	1	120	0	8	3
2265	2	21	2	3	1	1	10	5	1	1	1	1	1	1	1	2	2	2	2	3	2	3	2	5	10	4	17	5	1	2	129	1	4	3
2268	2	33	2	3	1	1	11	5	2	3	3	2	2	1	1	1	2	2	3	3	1	3	3	24	888	1	42	2	2	2	130	1	8	3
2270	2	32	2	1	1	1	20	9	1	1	1	1	2	1	2	1	3	3	3	3	3	1	1	888	888	2	42	2	1	2	107	0	17	2
2271	2	28	2	1	1	1	8	4	1	3	3	2	1	1	1	2	3	3	3	3	3	1	3	888	888	1	16	6	1	1	135	1	3	3
2274	2	36	3	3	2	1	11	6	2	1	1	1	2	1	1	1	3	3	3	3	1	2	3	20	888	2	23	4	2	1	106	0	9	3
2276	2	29	2	2	1	4	7	3	1	3	2	2	1	1	1	2	3	3	2	3	2	3	3	2	7	4	31	3	1	2	131	1	10	3
2277	2	33	2	1	1	5	11	6	1	3	2	2	1	1	1	1	3	1	3	3	1	3	3	0	888	2	33	3	1	2	113	0	8	3
2278	2	27	2	2	1	1	11	6	1	1	1	1	2	1	1	1	2	2	2	2	3	1	3	888	888	1	29	3	1	2	134	1	2	3
2281	2	25	2	3	1	1	11	6	1	2	2	2	1	1	1	1	1	3	3	3	3	1	3	24	888	2	23	4	1	1	124	1	2	3
2283	2	23	2	1	2	2	5	2	1	3	3	2	2	1	1	1	2	2	2	3	3	2	3	0	888	2	22	5	1	1	123	0	11	1
2284	2	29	2	1	1	2	10	6	1	2	2	2	2	1	1	2	3	2	2	3	1	3	3	22	888	2	29	3	1	1	126	1	14	2
2285	2	35	3	3	1	1	11	6	1	3	2	2	1	1	1	1	3	1	1	2	2	3	3	888	888	1	30	3	1	2	121	0	21	2
2287	2	18	1	3	1	6	6	3	1	2	1	2	1	1	1	1	3	3	3	3	3	1	3	888	888	2	22	5	1	2	139	1	23	2
2288	2	24	2	2	1	1	11	6	1	1	1	1	2	1	1	1	2	1	1	3	2	3	1	29	888	1	28	4	1	2	126	1	11	1
2289	2	23	2	3	1	1	12	7	1	1	1	1	1	1	1	1	3	2	2	3	2	3	2	2	20	4	35	3	1	2	133	1	9	3
2290	2	25	2	3	1	1	15	7	2	1	1	1	2	1	1	2	2	2	2	3	3	1	3	888	888	1	27	4	2	1	122	0	20	2
2296	2	27	2	3	1	1	11	6	1	1	1	1	2	1	1	1	2	3	3	3	1	3	3	12	888	2	17	5	1	2	125	1	12	2
2297	2	19	1	2	1	1	7	3	1	1	1	1	1	1	1	1	3	2	3	2	1	3	1	0	888	2	22	5	1	2	126	1	6	3
2298	2	18	1	3	1	1	9	4	1	1	1	1	2	1	1	1	3	3	3	3	3	1	3	888	888	2	23	4	1	2	138	1	0	3
2301	2	22	2	3	3	1	9	6	2	2	2	2	2	1	1	2	2	2	3	3	1	3	3	1	888	2	25	4	2	2	138	1	3	3
2302	2	17	1	3	1	6	11	5	2	1	1	1	2	1	1	1	2	2	2	3	3	3	3	29	888	3	23	4	2	1	84	0	22	2
2304	2	17	1	1	2	1	10	5	1	1	1	1	2	1	1	1	3	2	3	3	3	1	3	888	888	2	39	2	1	2	105	0	12	2
2306	2	27	2	3	1	2	12	7	1	2	2	2	2	1	1	2	3	1	3	3	3	1	3	888	888	2	22	5	1	2	114	0	7	3
2309	2	17	1	3	3	6	10	5	2	1	1	1	2	1	1	1	3	3	3	3	3	1	3	888	888	1	30	3	2	1	120	0	6	3
2311	2	20	2	3	1	1	10	5	1	1	1	1	2	1	1	2	3	3	2	3	3	1	1	888	888	2	23	4	1	1	103	0	7	3
2312	2	21	2	2	1	6	11	6	1	1	1	1	1	1	1	1	3	3	3	3	3	1	2	888	888	2	22	5	1	1	88	0	3	3
2313	2	26	2	3	1	1	11	6	1	3	2	2	1	1	1	1	3	2	2	3	2	3	3	4	4	2	30	3	1	2	141	1	4	3
2315	2	33	2	3	2	1	9	5	1	1	1	1	1	1	1	2	2	3	3	3	2	3	3	2	888	2	23	4	1	2	127	1	2	3
2318	2	20	2	3	1	2	9	3	1	1	1	1	1	1	1	1	3	1	3	3	3	3	3	888	888	2	30	3	1	1	113	0	0	3
2322	2	28	2	3	1	1	11	6	2	3	3	2	2	1	1	1	2	2	3	3	3	1	3	888	888	2	20	5	2	1	134	1	5	3
2323	2	36	3	4	1	2	11	6	1	6	5	2	2	1	1	2	3	3	3	3	2	1	3	888	888	2	23	4	1	2	123	0	4	3
2324	2	37	3	3	1	1	7	3	1	4	4	2	2	1	1	2	3	3	3	3	1	3	3	14	888	3	18	5	1	2	136	1	9	3
2325	2	29	2	3	1	2	9	5	1	5	5	2	2	1	1	1	2	2	2	3	1	2	2	9	30	3	21	5	1	2	136	1	1	3
2327	2	24	2	1	1	2	9	4	1	5	3	2	1	1	1	1	3	2	3	3	3	3	3	26	888	2	33	3	1	2	124	1	9	3
2328	2	28	2	3	1	1	11	6	1	1	1	1	1	1	1	1	2	3	3	3	3	1	3	888	888	1	28	4	1	1	133	1	4	3
2329	2	21	2	3	3	1	10	5	2	2	2	2	2	1	1	2	3	1	1	3	3	3	3	888	888	4	21	5	2	2	88	0	1	3
2331	2	34	2	1	2	1	13	6	1	2	2	2	1	1	1	1	2	2	2	3	3	3	3	888	888	1	32	3	1	2	106	0	2	3
2332	2	32	2	2	1	1	9	6	1	4	4	2	2	1	1	1	3	3	3	3	3	3	3	888	888	2	22	5	1	1	128	1	3	3
2333	2	21	2	3	1	1	7	3	2	2	2	2	2	1	1	1	3	2	3	3	1	3	1	29	888	2	17	5	2	2	124	1	3	3
2334	2	33	2	1	1	1	11	6	1	1	1	1	1	1	1	2	3	2	2	3	3	3	3	888	888	1	30	3	1	1	130	1	2	3
2335	2	30	2	2	1	1	11	6	1	2	2	2	2	1	1	1	2	2	2	3	3	2	3	888	888	1	34	3	1	2	124	1	8	3
2336	2	25	2	1	3	1	11	6	1	2	2	2	1	1	1	1	2	2	2	2	3	2	3	888	888	2	99	9	1	2	130	1	6	3
2337	2	40	3	2	1	1	6	1	1	3	3	2	1	1	1	2	3	1	1	3	1	2	3	19	888	3	26	4	1	1	145	1	0	3
2340	2	30	2	2	1	1	8	4	1	5	3	2	1	1	1	1	3	3	3	3	3	3	3	888	888	2	28	4	1	2	109	0	4	3
2341	2	30	2	2	1	2	12	6	1	2	2	2	1	1	1	2	3	3	1	3	3	1	3	888	888	2	29	3	1	1	106	0	5	3
2343	2	31	2	1	1	1	14	6	1	1	1	1	1	1	2	1	3	2	2	3	2	3	3	888	888	2	28	4	1	2	138	1	0	3
2347	2	27	2	3	1	1	16	7	1	2	1	2	1	1	2	1	3	2	2	3	3	1	3	888	888	1	26	4	1	1	112	0	7	3
2349	2	29	2	3	2	1	8	4	1	8	6	2	2	1	1	1	3	3	3	3	3	3	3	888	888	2	21	5	1	1	84	0	2	3
2350	2	38	3	1	1	1	13	6	1	3	3	2	2	1	1	2	3	3	3	3	3	1	3	888	888	1	30	3	1	2	89	0	3	3
2352	2	25	2	3	3	1	11	6	1	2	2	2	1	1	1	1	3	3	2	3	3	3	3	888	888	1	22	5	1	1	133	1	0	3
2353	2	30	2	3	1	7	16	7	2	2	1	2	2	1	1	1	3	1	2	3	3	3	3	888	888	2	28	4	2	2	135	1	0	3
3001	3	41	3	1	1	1	17	9	1	3	2	2	2	1	2	2	2	2	3	3	3	1	3	888	888	3	38	2	1	2	113	0	1	3
3002	3	37	3	1	1	1	22	9	1	2	2	2	1	1	2	2	3	2	2	3	3	3	3	0	888	2	47	1	1	2	127	1	4	3
3003	3	38	3	1	2	1	22	9	1	3	2	2	1	1	2	2	3	3	3	3	3	3	3	888	888	2	50	1	1	1	120	0	9	3
3004	3	36	3	1	1	1	15	7	1	1	1	1	1	1	2	2	3	3	3	3	3	3	3	888	888	1	31	3	1	1	131	1	7	3
3005	3	35	3	1	1	1	18	9	1	2	2	2	1	1	2	2	3	3	3	3	3	3	3	888	888	2	38	2	1	2	117	0	5	3
3006	3	36	3	1	1	1	16	8	1	3	2	2	1	1	2	1	3	3	3	3	3	3	3	888	888	2	56	1	1	2	124	1	6	3
3007	3	38	3	2	1	1	16	8	1	2	2	2	1	1	2	1	3	3	3	3	3	3	3	888	888	1	39	2	1	2	129	1	5	3
3008	3	31	2	1	2	1	23	9	1	2	1	2	1	1	2	2	1	3	1	3	3	3	3	888	888	1	45	1	1	2	118	0	1	3
3009	3	29	2	1	1	1	18	8	1	1	1	1	1	1	2	1	3	2	3	2	3	1	2	888	888	1	37	3	1	2	140	1	5	3
3010	3	40	3	1	1	1	21	9	1	1	1	1	1	1	2	2	3	2	3	3	2	2	3	888	888	1	41	2	1	1	124	1	4	3
3011	3	36	3	1	1	1	16	8	1	1	1	1	1	1	2	2	3	1	3	3	1	3	3	1	888	3	56	1	1	1	133	1	3	3
3013	3	35	3	2	1	7	18	9	1	1	1	1	1	1	2	2	3	2	2	3	3	3	2	888	888	1	42	2	1	1	119	0	3	3
3014	3	35	3	1	1	5	18	9	1	1	1	1	1	1	2	2	2	1	3	3	3	3	2	888	888	2	49	1	1	2	137	1	6	3
3015	3	38	3	1	1	1	16	8	1	2	2	2	1	1	2	1	2	1	3	3	2	3	3	0	888	2	39	2	1	2	106	0	17	2
3017	3	35	3	1	1	1	14	7	1	2	2	2	2	1	2	1	2	2	3	3	3	3	1	1	888	3	37	3	1	1	102	0	5	3
3018	3	32	2	1	1	1	15	9	1	1	1	1	1	1	2	2	3	2	3	3	3	1	2	888	888	2	35	3	1	1	136	1	1	3
3021	3	35	3	1	1	6	17	8	1	2	2	2	1	1	2	2	2	2	2	1	2	2	2	888	888	2	62	1	1	1	129	1	4	3
3022	3	26	2	1	1	1	20	9	1	1	1	1	1	1	2	2	3	2	2	3	3	2	3	888	888	1	42	2	1	2	127	1	9	3
3023	3	33	2	1	1	7	17	8	1	1	1	1	1	1	2	2	3	2	3	3	1	3	3	1	2	3	34	3	1	2	117	0	5	3
3024	3	35	3	1	3	7	14	7	1	4	2	2	1	1	2	2	3	2	2	3	1	3	1	4	888	4	28	4	1	1	136	1	4	3
3026	3	40	3	1	1	7	18	8	1	2	2	2	1	1	2	2	2	2	2	3	2	2	2	14	888	3	53	1	1	2	123	0	6	3
3028	3	36	3	1	1	1	18	8	1	2	1	2	1	1	2	2	3	2	3	3	1	3	3	0	888	1	54	1	1	2	92	0	4	3
3029	3	32	2	1	1	5	22	8	1	2	1	2	1	1	2	2	2	3	3	3	1	3	3	1	888	4	67	1	1	2	100	0	13	2
3030	3	37	3	1	1	1	25	9	1	1	1	1	1	1	2	2	2	2	2	3	2	3	2	5	888	3	38	2	1	2	122	0	13	2
3031	3	34	2	1	1	1	18	9	1	2	2	2	1	1	2	1	3	2	2	3	3	2	3	888	888	2	64	1	1	2	112	0	5	3
3032	3	23	2	1	1	1	12	6	1	2	1	2	1	1	2	2	2	2	3	3	2	1	3	888	888	1	28	4	1	1	135	1	6	3
3033	3	33	2	1	2	1	22	8	1	2	1	2	1	1	2	2	1	3	3	3	3	1	3	888	888	1	48	1	1	2	115	0	4	3
3036	3	38	3	1	1	1	18	9	1	1	1	1	1	1	2	2	2	2	3	3	1	3	3	1	888	2	51	1	1	2	123	0	18	2
3037	3	34	2	1	1	1	18	9	1	2	1	2	1	1	2	2	3	3	3	3	3	1	3	888	888	4	58	1	1	1	127	1	0	3
3038	3	31	2	1	1	1	15	7	1	1	1	1	1	1	2	1	3	1	3	3	3	3	3	888	888	1	32	3	1	2	128	1	6	3
3039	3	34	2	1	1	1	16	9	1	1	1	1	1	1	2	2	3	2	3	3	3	3	1	13	888	3	43	2	1	2	110	0	9	3
3040	3	33	2	1	1	1	17	9	1	1	1	1	1	1	2	2	1	2	2	2	3	1	3	888	888	3	37	3	1	2	126	1	6	3
3041	3	33	2	3	1	1	17	9	1	1	1	1	2	1	2	2	3	3	3	3	3	3	3	0	888	2	32	3	1	1	81	0	7	3
3042	3	33	2	1	1	1	15	8	1	2	2	2	1	1	2	2	2	2	3	2	2	2	1	26	888	3	41	2	1	1	123	0	2	3
3043	3	32	2	1	1	1	15	8	1	3	2	2	1	1	2	2	3	2	3	3	3	1	3	888	888	1	34	3	1	2	119	0	3	3
3044	3	36	3	1	1	1	19	9	1	1	1	1	1	1	2	2	2	2	3	3	1	3	2	0	888	3	60	1	1	1	131	1	5	3
3045	3	27	2	2	1	1	16	8	1	1	1	1	2	1	2	2	2	1	2	2	3	1	3	888	888	4	49	1	1	1	122	0	4	3
3049	3	33	2	1	1	1	17	9	1	1	1	1	1	1	2	2	3	3	2	3	2	3	1	9	888	2	40	2	1	2	114	0	3	3
3050	3	34	2	1	1	1	14	7	1	2	1	2	1	1	2	2	3	2	3	2	3	1	3	888	888	1	52	1	1	2	118	0	9	3
3051	3	33	2	1	3	1	15	8	1	1	1	1	1	1	2	2	3	2	3	3	2	3	3	1	888	1	37	3	1	2	127	1	9	3
3052	3	34	2	1	1	1	16	8	1	2	2	2	2	1	2	1	3	2	3	3	3	3	3	888	888	2	53	1	1	1	117	0	6	3
3053	3	29	2	6	1	1	15	8	1	1	1	1	1	1	2	1	2	3	3	3	3	2	3	888	888	1	52	1	1	2	130	1	8	3
3054	3	42	3	2	1	1	16	9	1	1	1	1	1	1	2	2	2	1	3	3	3	3	3	888	888	1	42	2	1	1	136	1	0	3
3055	3	23	2	3	1	2	9	5	1	3	3	2	2	1	2	1	2	2	2	2	2	2	3	0	888	2	32	3	1	2	120	0	5	3
3056	3	34	2	1	1	1	17	8	1	2	2	2	1	1	2	2	3	2	3	3	3	1	3	888	888	1	42	2	1	1	106	0	6	3
3057	3	40	3	1	1	1	19	9	3	2	2	2	1	1	2	1	2	1	2	3	3	3	3	888	888	1	49	1	2	1	114	0	5	3
3058	3	28	2	1	2	1	18	9	1	1	1	1	1	1	2	2	1	3	3	3	2	1	3	888	888	1	45	1	1	2	105	0	13	2
3059	3	38	3	1	1	1	18	9	1	2	1	2	1	1	2	2	2	2	2	2	3	3	3	27	888	2	50	1	1	1	119	0	7	3
3061	3	34	2	1	1	1	22	9	1	1	1	1	1	1	2	2	2	1	3	3	1	3	1	0	888	1	39	2	1	2	64	0	1	3
3062	3	35	3	1	1	1	15	8	1	2	2	2	1	1	2	2	3	3	3	3	3	3	3	888	888	1	35	3	1	2	137	1	2	3
3063	3	39	3	1	1	1	19	9	1	4	2	2	1	1	2	2	2	3	3	3	3	2	3	888	888	1	53	1	1	1	126	1	8	3
3064	3	38	3	1	1	1	22	9	1	1	1	1	1	1	2	2	2	2	3	3	3	3	3	0	888	2	50	1	1	2	118	0	12	2
3065	3	37	3	1	1	1	17	9	1	2	2	2	1	1	2	2	2	2	2	3	3	2	3	888	888	1	39	2	1	2	116	0	9	3
3066	3	28	2	3	2	1	18	9	1	1	1	1	2	1	2	2	3	2	2	3	2	3	3	888	888	2	38	2	1	2	138	1	6	3
3067	3	45	3	1	1	1	16	9	1	4	2	2	1	1	2	2	3	3	3	3	3	3	3	0	888	2	49	1	1	1	115	0	10	3
3071	3	36	3	1	1	5	18	8	1	1	1	1	1	1	2	2	3	3	3	3	3	1	3	888	888	1	30	3	1	1	121	0	1	3
3072	3	24	2	2	1	1	13	7	1	1	1	1	2	1	2	2	1	3	3	3	3	1	2	14	888	1	34	3	1	1	90	0	18	2
3073	3	39	3	3	1	5	21	9	1	1	1	1	1	1	2	2	3	2	3	3	3	3	3	888	888	1	39	2	1	2	107	0	11	1
3074	3	30	2	1	1	1	16	8	1	4	3	2	2	1	2	2	3	2	3	3	2	3	3	0	888	2	62	1	1	1	124	1	8	3
3076	3	37	3	1	1	1	16	9	1	2	2	2	2	1	2	2	2	2	3	3	3	1	3	888	888	1	45	1	1	2	123	0	5	3
3078	3	32	2	1	1	1	15	8	1	2	2	2	2	1	2	2	3	1	1	3	3	1	3	1	888	2	47	1	1	2	119	0	7	3
3081	3	39	3	1	1	1	16	9	1	3	3	2	1	1	2	2	2	2	2	2	2	3	3	9	9	3	54	1	1	2	70	0	5	3
3083	3	36	3	1	1	1	20	9	1	2	2	2	1	1	2	2	2	2	3	3	2	3	2	25	888	1	50	1	1	2	111	0	3	3
3084	3	40	3	1	1	5	16	8	1	2	2	2	1	1	2	2	1	1	3	3	3	1	3	888	888	3	50	1	1	1	109	0	4	3
3085	3	38	3	1	1	1	25	9	1	1	1	1	2	1	2	2	2	2	3	3	3	2	3	888	888	1	58	1	1	1	129	1	1	3
3087	3	28	2	1	1	1	15	8	1	1	1	1	1	1	2	2	2	3	3	3	3	2	3	888	888	2	54	1	1	2	103	0	6	3
3088	3	37	3	3	1	1	18	9	1	2	2	2	2	1	2	2	3	2	3	3	1	3	1	0	888	3	46	1	1	1	122	0	3	3
3089	3	37	3	2	1	1	20	9	1	1	1	1	1	1	2	1	2	3	2	3	3	3	3	0	888	2	41	2	1	1	104	0	12	2
3090	3	34	2	1	1	1	19	9	1	3	2	2	1	1	2	2	3	3	3	3	3	3	3	888	888	1	46	1	1	1	121	0	8	3
3091	3	33	2	1	1	1	15	8	1	2	2	2	1	1	2	2	3	3	2	3	3	3	3	29	888	2	47	1	1	1	134	1	5	3
3094	3	31	2	1	1	1	19	8	1	1	1	1	1	1	2	1	3	2	3	2	3	2	3	888	888	1	33	3	1	2	128	1	6	3
3095	3	33	2	1	1	1	20	8	1	1	1	1	1	1	2	1	2	2	3	3	3	3	3	888	888	1	35	3	1	2	133	1	4	3
3096	3	38	3	1	1	1	15	8	1	2	2	2	1	1	2	2	3	3	2	3	3	1	3	888	888	1	36	3	1	1	92	0	3	3
3097	3	27	2	3	1	1	13	7	2	1	1	1	2	1	2	2	2	3	3	3	3	3	1	1	888	3	36	3	2	2	123	0	9	3
3099	3	32	2	1	1	1	13	7	1	1	1	1	1	1	2	2	2	3	3	3	3	2	3	888	888	2	44	2	1	2	128	1	4	3
3100	3	38	3	1	1	1	16	9	1	1	1	1	1	1	2	2	1	3	2	3	3	1	2	888	888	3	31	3	1	2	134	1	2	3
3102	3	29	2	2	1	6	13	7	1	1	1	1	1	1	2	2	2	2	2	3	3	2	3	888	888	1	40	2	1	2	108	0	9	3
3103	3	31	2	1	1	1	15	8	1	1	1	1	1	1	2	2	3	2	2	3	3	3	3	888	888	1	46	1	1	2	111	0	3	3
3104	3	29	2	1	1	1	15	8	1	1	1	1	1	1	2	2	3	2	2	3	2	1	3	0	888	2	30	3	1	1	126	1	3	3
3105	3	40	3	1	1	1	21	9	1	1	1	1	1	1	2	2	3	3	3	3	3	1	3	888	888	1	38	2	1	1	122	0	5	3
3106	3	31	2	2	1	1	18	9	1	1	1	1	1	1	2	1	3	2	3	3	3	1	3	888	888	1	37	2	1	1	127	1	5	3
3107	3	36	3	1	1	1	17	9	1	2	2	2	2	1	2	2	3	1	3	2	3	3	3	0	888	2	46	1	1	1	124	1	8	3
3108	3	30	2	2	1	1	17	9	1	1	1	1	2	1	2	2	3	2	2	3	1	3	2	1	15	2	48	1	1	1	135	1	8	3
3110	3	31	2	1	1	1	15	8	1	1	1	1	1	1	2	2	3	2	3	3	3	1	3	6	888	1	37	3	1	2	114	0	4	3
3111	3	34	2	1	1	1	17	9	1	1	1	1	1	1	2	2	2	2	2	2	3	3	2	888	888	1	37	3	1	2	104	0	15	2
3112	3	26	2	2	1	1	15	8	1	2	2	2	1	1	2	2	2	2	2	3	3	2	3	888	888	1	32	3	1	1	122	0	8	3
3113	3	22	2	3	2	1	12	7	2	1	1	1	2	1	2	2	3	1	2	3	1	3	3	2	888	1	30	3	2	2	112	0	6	3
3115	3	30	2	1	1	1	17	9	1	1	1	1	2	1	2	2	2	1	3	3	3	2	3	888	888	2	41	2	1	2	113	0	0	3
3117	3	31	2	2	1	1	17	9	1	1	1	1	2	1	2	1	3	2	3	2	3	3	3	888	888	1	39	2	1	2	93	0	11	1
3118	3	35	3	1	1	1	17	9	1	2	2	2	1	1	2	2	3	1	2	3	1	3	3	1	888	3	51	1	1	2	126	1	3	3
3119	3	34	2	1	1	1	18	9	1	1	1	1	1	1	2	2	2	1	3	2	3	3	3	888	888	2	40	2	1	1	124	1	14	2
3120	3	39	3	1	1	1	10	3	1	1	1	1	1	1	2	2	2	2	2	3	2	1	3	888	888	2	31	3	1	2	107	0	7	3
3121	3	32	2	1	1	1	17	9	1	1	1	1	1	1	2	2	3	2	2	3	3	3	1	6	888	3	40	2	1	1	107	0	7	3
